# Supplementary material for: Gut microbiome sheds light on the development and treatment of abdominal aortic aneurysm
Source: Front Cardiovasc Med. 2022 Nov 25;9:1063683. doi: 10.3389/fcvm.2022.1063683 (PMC9732037; doi:10.3389/fcvm.2022.1063683)
Supplement: Supplementary file 1 [file Table_1.XLSX]

## Sheet: Sheet1
Table1. Correlation between gut microbiome and risk factors and pathological status of AAA
Microbe	Species	AAA risk factors	Correlation	Pathological status of AAA				Ref.
				Presence	Growth	Rupture	Directly invase aortic wall
Streptococcus	Homo Sapiens	Bacteremia	Positive	Yes	Null	Null	Yes	6
Propionibacterium acnes, Propionibacterium granulosum, Actinomyces viscosus, Actinomyces naeslundii, and Eggerthella lenta	Homo Sapiens	Bacteremia	Positive	Yes	Null	Null	Yes	7
Campylobacter and Campylobacter urealyticus	Homo Sapiens	Bacteremia	Positive	Null	Null	Yes (cerebral aneurysms)	Yes	8
Porphyromonas gingivalis	Mice	Bacteremia	Positive	Null	Null	Yse	Yse	55
Akkermansia, Odoribacter, Helicobacter and Ruminococcus	Mice	AS	Positive	Null	Null	Yes	Null	9
Leuconostocaceae,Ruminococcaceae,Weissella, and Faecalibacterium	Homo Sapiens	AS	Positive	Yes	Null	Null	Null	10
Firmicuteria,Selenomonadales, and Veillonellaceae	Homo Sapiens	AS	Negative	Yes	Null	Null	Null	10
Leuconostocaceae	Homo Sapiens	AS	Positive	Yes	Null	Null	Null	16
Lachnospiraceae	Homo Sapiens	AS	Negative	Yes	Null	Null	Null	16
Roseburia, Klebsiella, Clostridium IV and Ruminococcaceae	Homo Sapiens	AS	Positive	Null	Null	Null	Null	15
Bacteroidetes	Homo Sapiens	Aging	Positive	Null	Yse	Null	Null	20
Akkermansia muciniphila	Homo Sapiens	Aging	Positive	Null	Yse	Null	Null	21
Bifidobacteria	Homo Sapiens	Aging	Negative	Null	Yse	Null	Null	21,22
Prevotella and Neisseria spp.	Homo Sapiens	Smoking	Negative	Null	Yse	Null	Null	25
Streptococcus spp., and Veillonella spp., and Rothia	Homo Sapiens	Smoking	Positive	Yse	Yse	Null	Null	25
Prevotella,Bacteroidetes and Firmicutes	Homo Sapiens/ Mice	Obesity	Positive	Yse	Yse	Null	Null	30,31
Firmicutes/Bacteroidetes ratio was increased	Homo Sapiens/ Mice	HTN	Positive	Yse	Yse	Null	Null	33
Acetate-, butyrate- and lactic acid-producing bacteria	Homo Sapiens/ Mice	HTN	Negative	Yse	Yse	Null	Null	33
Lactococcus, Alistipes, or Subdoligranulum, Prevotella and Klebsiella	Homo Sapiens	HTN	Positive	Yse	Null	Null	Null	34-36
Alistipes	Homo Sapiens	HTN	Positive	Null	Yse	Null	Null	37
Turicibacter, Lachnospira, Ruminococcus-gauvreauii-group, and Acetivibrio-ethanolgignens	Rats	Dyslipidemia	Positive	Null	Yse	Null	Null	38
Alistipes, Bacteroides, Ruminococcu, and Butyrivibrio	Rats	Dyslipidemia	Negative	Null	Yse	Null	Null	38
Ruminiclostridium 9 and Tyzzerella	Hamsters	Dyslipidemia	Positive	Null	Null	Null	Null	39
Tyzzerella and Ruminococceace NK4A214	Hamsters	Dyslipidemia	Negative	Null	Null	Null	Null	39
Prevotellaceae	Mice	Dyslipidemia	Positive	Null	Null	Yse	Null	40
Lachnospiraceae and Sutterellaceaecan	Mice	Dyslipidemia	Negative	Null	Null	Yse	Null	40
Bifidobacterium, Ackermann, Lachnospira, Veillonella, Faecalibacterium, Rothia genera Ruminococcus gnavus and Faecalis	Homo Sapiens	Asthma	Negative	Yse	Null	Yse	Null	44-46
Candida, Rhodotorula fungi, Streptococcus and Bacteroides	Homo Sapiens	Asthma	Positive	Null	Null	Null	Null	44-46
Bifidobacteriaceae, Eubacteriaceae, Lactobacillaceae, Micrococcaceae, Streptococcaceae and Veillonellaceae	Homo Sapiens	COPD	Positive	Yse	Null	Yse	Null	50
Desulfovibrionaceae, Gastranaerophilaceae and Selenomonadaceae	Homo Sapiens	COPD	Negative	Yse	Null	Yse	Null	50
Actinobacteria, Firmicutes, and Proteobacteria	Homo Sapiens	CKD	Positive	Null	Yse	Null	Null	53
Bifidobacterium catenulatum, Bifidobacterium longum, Bifidobacterium bifidum, Lactobacillus plantarum, Lactobacillus paracasei, and Klebsiella pneumoniae	Homo Sapiens	CKD	Negative	Null	Yse	Null	Null	54
Porphyromonas gingivalis	Homo Sapiens	periodontitis	Positive	Null	Yse	Null	Yse	56
Aggregatibacter actinomycetemcomitans, Porphyromonas gingivalis, Campylobacter rectus, and Tannerella forsythia	Homo Sapiens	periodontitis	Positive	Null	Yse	Null	Null	56
Helicobacter pylori and Lactobacillus acidophilus	Homo Sapiens	Peptic Ulcer Disease	Positive	Yse	Yse	Null	Null	59
Lactobacillus	Homo Sapiens	Diabetes mellitus	Positive	Null	Null	Null	Null	64
Clostridium coccoides and Clostridium leptum	Homo Sapiens	Diabetes mellitus	Negative	Yse	Yse	Null	Null	64
Bacteroides	Homo Sapiens	Drugs: doxycycline	Positive	Yse	Null	Null	Null	68
Bifidobacterium and Lactobacillus	Homo Sapiens	Drugs: doxycycline	Negative	Yse	Null	Null	Null	68
Alistipes, Bilophila, Butyciromonas, Coprobacillus, Fecalibacter, Odoribacter, Oscillibacter, Parasutterella, Roseburia and Sutterella	Homo Sapiens	Drugs: Moxifloxacin	Negative	Yse	Null	Yse	Null	70
Proteobacteria and Pseudomonas	Homo Sapiens	Drugs:oral steroids for asthma	Positive	Null	Yse	Yse	Null	71
Bacteroidetes, Fusobacteria, and Prevotella	Homo Sapiens	Drugs:oral steroids for asthma	Negative	Null	Yse	Yse	Null	71
Haemophilus and Moraxella species, and Proteobacteria phylum	Homo Sapiens	Drugs: inhaled corticosteroids for asthma	Positive	Null	Yse	Yse	Null	72
Streptococcus, Gemella, and Porphyromonas taxa	Homo Sapiens	Drugs: inhaled corticosteroids for asthma	Negative	Null	Yse	Yse	Null	72
AS: Atherosclerosis; HSD: HTN: Hypertension; DM: Diabetes mellitus; COPD: Chronic obstructive pulmonary disease; CKD: Chronic kidney disease.
