# Supplementary material for: Gut microbiome sheds light on the development and treatment of abdominal aortic aneurysm
Source: Front Cardiovasc Med. 2022 Nov 25;9:1063683. doi: 10.3389/fcvm.2022.1063683 (PMC9732037; doi:10.3389/fcvm.2022.1063683)
Supplement: Supplementary file 2 [file Table_2.XLSX]

## Sheet: Sheet1
Table 2. Therapeutic target by bacterial-gut-aortic axis
Potential target	Classification	Mechanisms of targeted intervention	Ref.
Lactobacillus reuteri	Gut probiotics	Reduces TG, LDL and HHcy	75
Parabacteroides goldsteinii	Gut probiotics	Reduces the weight, inflammation and improves insulin resistance	122
Lactobacillus brevis OW38	Gut probiotics	Strengthens gut barrier and inhibits inflammation	123
Lactobacillus Plantarum HAC01	Gut probiotics	Improves diabetes-related metabolic disorder	61
Shewanella marinintestina MCCC 1 A01703	Gut probiotics	Prevents AAA formation and growth through inhibiting inflammation	124
Akkermansia muciniphila	Gut probiotics	Repairs the damage of gut barrier, alleviates atherosclerosis, reduces insulin resistance, regulates dyslipidemia	127-128
Itaconic acid	Prebiotic	Increases itaconic to prevent AAA formation	125
Metformin	Prebiotic	Prolongs life span of probiotics	66
ECP	Prebiotic	Stimulates the growth of SCFA-producing bacteria	92
Genistein	Prebiotic	Alleviates insulin resistance and inflammation by regulating the abundance of probiotics	129
Antibacterial peptides	Prebiotic	Inhibits inflammation	136
SCFA	Probiotic metabolites	Regulates gut microbiome, inhibits inflammation	109110
Choline, 3,3-dimethyl-1-butanol	Probiotic regulator	Reduces the production of TMAO	113114
Mixtures of prebiotics and probiotics	Synbiotic	Reduces the risk of cardiovascular, metabolic syndrome and insulin resistance	131
Doxycycline	Antibiotics	MMPs inhibitor, prevents aneurysm growth and rupture	134135
Roxithromycin	Antibiotics	Limits the growth of AAAs	136
Vancomycin, metronidazole, ampicillin, and neomycin	Antibiotics	Decreases macrophage infiltration and inflammatory cytokines to reduce the incidence of aneurysms	137
DAV13	Antibiotic adsorbent	Decreases free moxifloxacin fecal concentrations, preserves gut microbiota	70
Rapamycin	Immune modulators	Inhabits inflammation	41138
Resveratrol	Immune modulators	Regulates gut microbiome, reduces insulin resistance	139
Pemirolast	Immune modulators	Inhibits mast cell-mediated inflammatory response damage to the abdominal aortic wall	144
Cilostazol	Immune modulators	Reduces macrophage accumulation, MMPs activation, and inflammatory gene expression in the aortic media	142
Sirtuin1	Immune modulators	Blocks NF- κ B and monocyte chemoattractant protein-1 mediate the inflammatory response in VSMC	140
Sgp130	Immune modulators	Blocks IL-6 to improve the survival rate of AAA	141
Calcitriol	Immune modulators	Inhabits macrophage infiltration, neovessel formation, MMP to reduce dissecting AAA formation	143
FcγR blocker	Immune modulators	inhibit humoral immune damage in patients with AAA	80
FAM3D neutralizing antibody	Immune modulators	inhibit the formation of AAA and the infiltration of neutrophils	145
Notch receptor inhibitor	Immune modulators	upregulates M2 macrophages and downregulates M1 macrophages to inbabit AAA progression	87
GABA oral preparation	Immune modulators	Inhibits the activity and proliferation of antigen presenting cells and T cells to reduce the inflammation	118
Topiramate	Immune modulators	Attenuates AAA progression through promoting macrophages preservation and polarity of M1 to M2	119
Montelukast	Immune modulators	Induces M2 Macrophage polarization and inhibits AAA formation	43
Nitric oxide	Signaling molecule	Protects vascular endothelium from atherosclerotic plaque	146-149
HMGCoA reductase	Antihyperlipidemic Drug	Reduces low-density cholesterol and inflammation	150
Human serum HDL	Antihyperlipidemic Drug	Reduces AAA diameter and neutrophil activation	152
Ezetimibe	Antihyperlipidemic Drug	Reduces proteolysis and inflammation through MMP-9 and IL-6 in aortic wall	153
Corydalis bungeana	Antihyperlipidemic Drug	Anti-obesity and lipid-owering, regulates the gut micromicrobiome and serum metabolites	40
Vegetarian diets	Reasonable diet	Increases gut probiotics	42
Fecal microbiota transplantation	/	Mainly treats obesity, diabetes, metabolic syndrome related to risk factors of AAA	156
